# Supplementary material for: Heparan Sulfate and Enoxaparin Interact at the Interface of the Spike Protein of HCoV-229E but Not with HCoV-OC43
Source: Viruses. 2023 Mar 1;15(3):663. doi: 10.3390/v15030663 (PMC10056857; doi:10.3390/v15030663)
Supplement: Supplementary file 1 [file viruses-15-00663-s001.zip]

Archive with 1 entries (1 files):
- viruses-2003415-supplementary.pdf
